# Supplementary material for: Quantifying Early Electromechanical Integration of Cardiomyocytes Using a Minimalist PCL Nanofiber Platform
Source: Polymers (Basel). 2025 Dec 21;18(1):17. doi: 10.3390/polym18010017 (PMC12787915; doi:10.3390/polym18010017)
Supplement: Supplementary file 1 [file polymers-18-00017-s001.zip]

Archive with 1 entries (1 files):
- polymers-3991456-supplementary.mp4
